# Supplementary material for: Shear Stress Quantification in Tissue Engineering Bioreactor Heart Valves: A Computational Approach
Source: J Funct Biomater. 2024 Mar 20;15(3):76. doi: 10.3390/jfb15030076 (PMC10971346; doi:10.3390/jfb15030076)
Supplement: Supplementary file 1 [file jfb-15-00076-s001.zip]

Archive with 1 entries (1 files):
- jfb-2834761-supplementary.pdf
